# Supplementary material for: Risk Perception Among Decision-Makers in the Dominican Republic’s National System for Prevention, Mitigation, and Response to Climate Change-Related Events
Source: Int J Environ Res Public Health. 2026 Apr 27;23(5):565. doi: 10.3390/ijerph23050565 (PMC13205940; doi:10.3390/ijerph23050565)
Supplement: Supplementary file 1 [file ijerph-23-00565-s001.zip]

Archive with 1 entries (1 files):
- ijerph-4238003-supplementary.pdf
